# Supplementary material for: Playing the Catch-Up Game: Accelerating the Scale-Up of Prevention of Mother-To-Child Transmission of HIV (PMTCT) Services to Eliminate New Pediatric HIV Infection in Nigeria
Source: PLoS One. 2017 Jan 3;12(1):e0169342. doi: 10.1371/journal.pone.0169342 (PMC5207649; doi:10.1371/journal.pone.0169342)
Supplement: S1 File — This file contains data on the type of facilities that were assessed across eight states as displayed in Fig 1. (XLSX) [file pone.0169342.s001.xlsx]

## Sheet: Assessed facilities
9358			1100			590			1485			226			932			1132			3254			505
All health facilities on sourced facility lists			Health facilities in State A			Health facilities in State B			Health facilities in State C			Health facilities in State D			Health facilities with ANC			Health facilities in State F			Health facilities in State G			Health facilities in State H
2705			199			147			195			8			134			428			1089			86
No records of ANC			Dental and maxillofacial, diagnostic centres, pyschiatry clinics and health centres without ANC			Some health posts, eye clinics, Neuropsychiatry, dental clinics			Dental and maxillofacial, diagnostic centres, Ophthalmology, IDH, and some health posts			Dental and maxillofacial, diagnostic centres and pyschiatry clinics			Currently providing ARVs for PMTCT			Dental and maxillofacial, diagnostic centers, Ophthalmology, IDH, and some health posts			Neuropsychiatry, dental and maxillofacial hospitals, clinics and some health posts			Neuropsychiatry, dental and maxillofacial hospitals, some health posts
6571			310			181			332			7			308			494			929			92
Provides ANC			Health facilities without record of ANC provision			Health facilities without record of ANC provision			Health facilities with no record of ANC provision			Others			Others			Health facilities with no record of ANC provision			Health facilities with no record of ANC provision			Health facilities without record of ANC provision
636			790			409			1153			59			488			638			2069			413
Planned or currently providing			Health facilities with ANC			Health facilities with ANC			Health facilities with ANC			Health facilities without record of ANC provision			Assessed. (Have ANC but no ARVs for PMTCT)			Health facilities with ANC			Health facilities with ANC			Health facilities with ANC
5935			111			34			137			167			12			66			15			6
No PMTCT			Found to be closed/non-functional			Found to be closed/non-functional			Found to be non-functional			Health facilities with ANC			Exisiting plans for PMTCT ARVs in 2013			Found to be closed/non-functional			Found to be closed/relocated			Found to be closed down/relocated
1759			81			23			456			44						21			772			20
Not assessed for various reasons			Not visited due to varoius operational reasons			CT for PMTCT sites			Others			Found to be closed/non-functional						Others			Others			Existing plans for PMTCT ARVs in 2013
4176			12			17			12			16						12			8			65
Assessed			Existing plans for PMTCT ARVs in 2013			Existing plans for PMTCT ARVs in 2013			Existing plans for PMTCT ARVs in 2013			Not visited due to tidal fluctuations, security challenges and others						Existing plans for PMTCT ARVs in 2013			Existing plans for PMTCT ARVs in 2013			Currently providing ARVs for PMTCT
			46			34			51			12						66			97			331
			Currently providing ARVs for PMTCT			Currently providing ARVs for PMTCT			Currently providing ARVs for PMTCT			Existing plans for PMTCT ARVs in 2013						Currently providing ARVs for PMTCT			Currently providing ARVs for PMTCT			Assessed (Have ANC but no ARVs for PMTCT)
			651			335			634			38						499			1137
			Assessed (Have ANC but no ARVs for PMTCT)			Assessed (Have ANC but no ARVs for PMTCT)			Assessed (Have ANC but no ARVs for PMTCT)			Currently providing ARVs for PMTCT						Assessed (Have ANC but no ARVs for PMTCT)			Assessed (Have ANC but no ARVs for PMTCT)
												101
												Assessed (Have ANC but no ARVs for PMTCT)
