# Supplementary material for: Playing the Catch-Up Game: Accelerating the Scale-Up of Prevention of Mother-To-Child Transmission of HIV (PMTCT) Services to Eliminate New Pediatric HIV Infection in Nigeria
Source: PLoS One. 2017 Jan 3;12(1):e0169342. doi: 10.1371/journal.pone.0169342 (PMC5207649; doi:10.1371/journal.pone.0169342)
Supplement: S2 File — Pulled from R-FHA reports, the underlying data that describes facilities that were assessed by the ownership of the facilities as shown in Fig 3. (XLSX) [file pone.0169342.s002.xlsx]

## Sheet: Pooled
		FACILITY TYPE		TOTAL				FACILITY TYPE		TOTAL
State		PRIMARY LEVEL	SECONDARY LEVEL					PRIMARY LEVEL	SECONDARY LEVEL
A	Private						Private
A	Faith-based	6	7	13			Faith-based	36	36	72
A	Private for profit	115	98	213			Private for profit	649	1158	1807
A	Sub-total (private)	121	105	226			Sub-total (private)	685	1194	1879
A	Public
A	Federal government	1	1	2			Public
A	State government	1	3	4			Federal government	10	6	16
A	LGA	418	1	419			State government	687	74	761
A	Sub-total (public)	420	5	425			LGA	1518	2	1520
B	Private						Sub-total (public)	2215	82	2297	4176
B	Faith-based	1	1	2
B	Private for profit	12	39	51
B	Sub-total (private)	13	40	53
B	Public
B	LGA	213	0	213
B	State government	63	6	69
B	Sub-total	276	6	282
C	Private	290	48	335
C	Faith-based	3	13	16
C	Private for profit	141	235	376
C	Sub-total (private)	144	248	392
C	Public
C	LGA	220	1	221
C	State government	4	17	21
C	Sub-total (public)	224	18	242
D	Private
D	Private for profit	1	16	17
D	Sub-total (private)	1	16	17
D	Public
D	LGA	72	0	72
D	State government	0	12	12
D	Sub-total (public)	72	12	84
E	Private
E	Faith Based	1	0	1
E	Private for profit	4	33	37
E	Sub-total (private)	5	33	38
E	Public
E	Federal government	4	1	5
E	State government	0	2	2
E	LGA	443	0	443
E	Sub-total (public)	447	3	450
F	Private
F	Private for profit	5	49	54
F	Faith Based	3	0	3
F	Sub-total (private)	8	49	57
F	Public
F	Federal government	0	1	1
F	HMB	0	9	9
F	PHCMB	432	0	432
F	Sub-total (public)	432	10	442
G	Private
G	Faith-based	22	15	37
G	Private for profit	339	602	941
G	Sub-total	361	617	978
G	Public
G	LGA	152	0	152
G	State government	4	5	9
G	Federal government	0	2	2
G	Sub-total	156	7	163
H	Private
H	Private for profit	32	86	118
H	Public
H	State government	183	20	203
H	Federal government	5	1	6
	Overall total	220	107	327

## Sheet: A9R522A
OWNERSHIP	FACILITY TYPE	TOTAL
PRIMARY LEVEL	SECONDARY LEVEL
Private
Faith-based	6	7	13
Private for profit	115	98	213
Sub-total (private)	121	105	226
Public
Federal government	1	1	2
State government	1	3	4
LGA	418	1	419
Sub-total (public)	420	5	425
Overall total	541	110	651

## Sheet: A9R522C
OWNERSHIP	FACILITY TYPE	TOTAL
PRIMARY LEVEL	SECONDARY LEVEL
Private
Faith-based	2	3	5
Private for profit	12	39	51
Sub-total (private)	14	42	56
Public
LGA	213	0	213
State government	63	6	69
Sub-total	276	6	282
Overall total	290	48	335

## Sheet: A9R522E
OWNERSHIP	FACILITY TYPE	TOTAL
PRIMARY LEVEL	SECONDARY LEVEL
Private
Faith-based	3	13	16
Private for profit	141	235	376
Sub-total (private)	144	248	392
Public
LGA	220	1	221
State government	4	17	21
Sub-total (public)	224	18	242
Overall total	368	266	634

## Sheet: A9R5230
OWNERSHIP	FACILITY TYPE	TOTAL
PRIMARY LEVEL	SECONDARY LEVEL
Private
Private for profit	1	16	17
Sub-total (private)	1	16	17
Public
LGA	72	0	72
State government	0	12	12
Sub-total (public)	72	12	84
Overall total	73	28	101

## Sheet: A9R5232
OWNERSHIP	FACILITY TYPE	TOTAL
PRIMARY LEVEL	SECONDARY LEVEL
Private
Faith Based	1	0	1
Private for profit	4	33	37
Sub-total (private)	5	33	38
Public
Federal government	4	1	5
State government	0	2	2
LGA	443	0	443
Sub-total (public)	447	3	450
Overall total	452	36	488

## Sheet: A9R5234
OWNERSHIP	FACILITY TYPE	TOTAL
PRIMARY LEVEL	SECONDARY LEVEL
Private
Private for profit	5	49	54
Faith Based	3	0	3
Sub-total (private)	8	49	57
Public
Federal government	0	1	1
HMB	0	9	9
PHCMB	432	0	432
Sub-total (public)	432	10	442
Overall total	440	59	499

## Sheet: A9R5236
OWNERSHIP	FACILITY TYPE	TOTAL
PRIMARY LEVEL	SECONDARY LEVEL
Private
Faith-based	22	15	37
Private for profit	339	602	941
Sub-total	361	617	978
Public
LGA	152	0	152
State government	4	5	9
Federal government	0	2	2
Sub-total	156	7	163
Overall total	517	624	1141

## Sheet: A9R5238
OWNERSHIP	FACILITY TYPE	TOTAL
PRIMARY LEVEL	SECONDARY LEVEL
Private
Private for profit	32	86	118
Public
State government	183	20	203
Federal government	5	1	6
Overall total	220	107	327
