# Supplementary material for: Playing the Catch-Up Game: Accelerating the Scale-Up of Prevention of Mother-To-Child Transmission of HIV (PMTCT) Services to Eliminate New Pediatric HIV Infection in Nigeria
Source: PLoS One. 2017 Jan 3;12(1):e0169342. doi: 10.1371/journal.pone.0169342 (PMC5207649; doi:10.1371/journal.pone.0169342)
Supplement: S3 File — In this file, data about facilities that met the human resource standards is presented. The data is summarized in Fig 4. (XLSX) [file pone.0169342.s003.xlsx]

## Sheet: Met HR
State	Number with MCH services	Number without PMTCT services	Number with current/GF planned PMTCT services as at R-HFA	Number with PMTCT services (REPORT)	Number with PMTCT services (REPORT) - EXISTING	Number with PMTCT services (REPORT) - GF	Number assessed	Number that met HR standard	Proportion that met standard
Abia	790	732	58	58	46	12	651	44	0.0675883
Akwa Ibom	409	358	51	51	34	17	335	25	0.0746269
Anambra	1153	1090	63	63	51	12	634	40	0.0630915
Bayelsa	167	117	50	50	38	12	101	12	0.118812
Cross River	932	796	136	136	124	12	488	17	0.0348361
Kano	638	520	118	118	106	12	499	22	0.0440882
Lagos	2069	1991	78	78	66	12	1141	154	0.134969
Rivers	413	327	86	86	66	20	327	119	0.363914
8 states	6571	5931	640	640			4176	433	0.103688

## Sheet: Assessed facilites
	Abia		Akwa Ibom		Anambra		Bayelsa		Cross River		Kano		Lagos		Rivers		8 states total
																	Level of facility
Ownership of facility	Primary	Secondary	Primary	Secondary	Primary	Secondary	Primary	Secondary	Primary	Secondary	Primary	Secondary	Primary	Secondary	Primary	Secondary	Primary	Secondary	Total
Faith based	6	7	1	1	3	13	0	0	1	0	3	0	22	15	0	0	36	36	72
Private-for-profit	115	98	12	39	141	235	1	16	4	33	5	49	339	602	32	86	649	1158	1807
Sub-total (private)	121	105	13	40	144	248	1	16	5	33	8	49	361	617	32	86	685	1194	1879
Federal Government	1	1	0	0	0	0	0	0	4	1	0	1	0	2	5	1	10	6	16
State Government	1	3	63	6	4	17	0	12	0	2	432	9	4	5	183	20	687	74	761
LGA	418	1	213	0	220	1	72	0	443	0	0	0	152	0	0	0	1518	2	1520
Sub-total (Public)	420	5	276	6	224	18	72	12	447	3	432	10	156	7	188	21	2215	82	2297
8 states total	541	110	289	46	368	266	73	28	452	36	440	59	517	624	220	107	2900	1276	4176

## Sheet: Sheet1
8 states total
Ownership of facility	Level of facility
	Primary	Secondary	Total
Faith based	36	36	72
Private-for-profit	649	1158	1807
Sub-total (private)	685	1194	1879
Federal Government	10	6	16
State Government	687	74	761
LGA	1518	2	1520
Sub-total (Public)	2215	82	2297
8 states total	2900	1276	4176
