# Supplementary material for: Playing the Catch-Up Game: Accelerating the Scale-Up of Prevention of Mother-To-Child Transmission of HIV (PMTCT) Services to Eliminate New Pediatric HIV Infection in Nigeria
Source: PLoS One. 2017 Jan 3;12(1):e0169342. doi: 10.1371/journal.pone.0169342 (PMC5207649; doi:10.1371/journal.pone.0169342)
Supplement: S4 File — makes available, data summarized in Table 2 about availability of services and infrastructure that can serve as a platform for PMTCT services. (XLSX) [file pone.0169342.s004.xlsx]

## Sheet: Service avalaibility
				STATE A				STATE B				STATE C				STATE D				STATE E				STATE F				STATE G				STATE H
	Public	Private	Total		Public n = 425	Private n = 226	Totaln = 651		Public facilities n=282	Private n = 53	Totaln = 335		Public n = 242	Private n = 392	Totaln = 634		Public n = 84	Private n = 17	Totaln = 101		Publicn = 450	Privaten = 38	Totaln =488		Public n = 442	Private n = 57	Totaln = 499		Public n = 163	Private n = 978	Totaln = 1141		Publicn = 209	Privaten = 118	Totaln = 327
SERVICE AVAILABILITY	2297	1879	4176	SERVICE AVAILABILITY				SERVICE AVAILABILITY				SERVICE AVAILABILITY				SERVICE AVAILABILITY				SERVICE AVAILABILITY				SERVICE AVAILABILITY				SERVICE AVAILABILITY				SERVICE AVAILABILITY
Dispensing of haematinics and IPTp	2018	1434	3452	Dispensing of haematinics and IPTp	392	211	603	Dispensing of haematinics and IPTp	270	49	319	Dispensing of haematinics and IPTp	235	372	607	Dispensing of haematinics and IPTp	81	12	93	Dispensing of haematinics and IPTp	401	34	435	Dispensing of haematinics and IPTp	358	57	415	Dispensing of hematinics and IPTp	77	582	659	Dispensing of haematinics and IPTp	204	117	321
ANC Space	1946	1391	3337	ANC Space	402	178	580	ANC Space & Room	248	49	297	ANC Space & Room	226	371	597	ANC space	68	15	83	ANC Space	326	29	355	ANC space	398	50	448	ANC space & room	79	588	667	ANC space	199	111	310
Maternity Room	1642	1469	3111	Maternity Room	401	209	610	Maternity Room	189	49	238	Maternity Room	227	384	611	Maternity delivery room	71	17	88	Maternity Delivery Room	331	36	367	Maternity delivery room	141	55	196	Maternity room	83	602	685	Maternity delivery room	199	117	316
Child follow up clinics	1891	1194	3085	Child follow up clinics	403	176	579	Child follow up clinics	244	44	288	Child follow up clinics	221	288	509	Child follow up clinics	67	11	78	Child follow up clinics	383	18	401	Child follow up clinics	312	46	358	Child follow up clinics	75	518	593	Child follow up clinics	186	93	279
Labour and delivery services (with 24 hour shifts)	1475	1461	2936	Labour and delivery services (with 24 hour shifts)	387	223	610	Labour and delivery services (with 24 hour shifts)	125	51	176	Labour and delivery services (with 24 hour shifts)	190	380	570	Labour and delivery services (with 24 hour shifts)	63	16	79	Labour and delivery services (with 24 hour shifts)	363	36	399	Labour and delivery services (with 24 hour shifts)	88	56	144	Labor and delivery services (with 24 hour shifts)	81	582	663	Labor and delivery services (with 24 hour shifts)	178	117	295
Family Planning services (condoms, hormonal contraceptives)	1597	1150	2747	Family Planning services (condoms, hormonal contraceptives)	332	164	496	Family Planning services (condoms, hormonal contraceptives)	223	33	256	Family Planning services (condoms, hormonal contraceptives)	173	239	412	Family planning services (condoms, hormonal contraceptives)	47	12	59	Family Planning services (condoms, hormonal contraceptives)	331	23	354	Family planning services _x000D_ (condoms, hormonal contraceptives)	232	50	282	Family planning services (condoms, hormonal contraceptives)	77	539	616	Family planning services (condoms, hormonal contraceptives)	182	90	272
Pharmacy Store	1327	1223	2550	Pharmacy Store	315	154	469	Pharmacy, Store & Dispensary	160	46	206	Pharmacy, Store & Dispensary	185	329	514	pharmacy store	50	12	62	Pharmacy Store	181	26	207	Pharmacy, store	207	40	247	Pharmacy, store & dispensary	65	516	581	Pharmacy store	164	100	264
Laboratory services (onsite or by referral): Hb, Urinalysis	1270	1251	2521	Laboratory services (onsite or by referral): Hb, Urinalysis	292	191	483	Laboratory services (onsite or by referral): Hb, Urinalysis	136	3	139	Laboratory services (onsite or by referral): Hb, Urinalysis	195	345	540	Laboratory services (onsite or by referral): Hb, urinalysis	50	13	63	Laboratory services (onsite or by referral): Hb, Urinalysis	202	34	236	Laboratory services (onsite or by referral): Hb, urinalysis	137	44	181	Laboratory services (onsite or by referral): Hb, Urinalysis	68	508	576	Laboratory services (onsite or by referral): Hb, urinalysis	190	113	303
Medical Records	1068	1139	2207	Medical Records	265	140	405	Medical records/M&E	146	43	189	Medical records/M&E	139	275	414	Medical records/M&E	31	13	44	Medical records/M&E	128	25	153	Medical records/M&E	123	34	157	Medical records/M&E	68	509	577	Medical records/M&E	168	100	268
Lab Room	1064	1105	2169	Lab Room	277	171	448	Lab Room	141	47	188	Lab Room	112	278	390	Lab Room	55	9	64	Lab Room	134	30	164	Lab room	117	40	157	Lab room	52	422	474	Lab room	176	108	284
Space for Confidential Counselling	1410	720	2130	Space for Confidential Counselling	359	159	518	Space that can be used for confidential counseling	198	48	246	Space that can be used for confidential counselling	207	347	554	Space that can be used for confidential counselling	53	14	67	Space that can be used for confidential counseling	264	26	290	Space that can be used for confidential counseling	168	36	204	Space that can be used for confidential counseling				Space that can be used for confidential counseling	161	90	251
	Public	Private	Total
SERVICE AVAILABILITY	2297	1879	4176
Dispensing haematenics and IPTPs	0.878537	0.763172	0.826628
Antenatal care space	0.847192	0.740287	0.79909
Provides maternity services	0.714845	0.781799	0.744971
Provides child follow-up services	0.823248	0.635444	0.738745
Has space for labour and delivery	0.642142	0.777541	0.703065
Provides family planning services	0.695255	0.612028	0.657807
Has a pharmacy store/dispensary	0.57771	0.650878	0.610632
Available laboratory services	0.552895	0.66578	0.603688
Has a medical records system	0.464954	0.606173	0.528496
Has designated space for laboratory	0.463213	0.588079	0.519397
Has space for confidential counselling	0.613844	0.383183	0.510057
8 states total
Ownership of facility	Level of facility
	Primary	Secondary	Total
Faith based	36	36	72
Private-for-profit	649	1158	1807
Sub-total (private)	685	1194	1879
Federal Government	10	6	16
State Government	687	74	761
LGA	1518	2	1520
Sub-total (Public)	2215	82	2297
8 states total	2900	1276	4176

## Sheet: Sort sheet
STATE A				STATE B				STATE C				STATE D				STATE E				STATE F				STATE G				STATE H
	Public n = 425	Private n = 226	Totaln = 651		Public facilities n=282	Private n = 53	Totaln = 335		Public n = 242	Private n = 392	Totaln = 634		Public n = 84	Private n = 17	Totaln = 101		Publicn = 450	Privaten = 38	Totaln =488		Public n = 442	Private n = 57	Totaln = 499		Public n = 163	Private n = 978	Totaln = 1141		Publicn = 209	Privaten = 118	Totaln = 327
SERVICE AVAILABILITY				SERVICE AVAILABILITY				SERVICE AVAILABILITY				SERVICE AVAILABILITY				SERVICE AVAILABILITY				SERVICE AVAILABILITY				SERVICE AVAILABILITY				SERVICE AVAILABILITY
Dispensing of haematinics and IPTp	392	211	603	Dispensing of haematinics and IPTp	270	49	319	Dispensing of haematinics and IPTp	235	372	607	Dispensing of haematinics and IPTp	81	12	93	Dispensing of haematinics and IPTp	401	34	435	Dispensing of haematinics and IPTp	358	57	415	Dispensing of hematinics and IPTp	77	582	659	Dispensing of haematinics and IPTp	204	117	321
ANC Space	402	178	580	ANC Space & Room	248	49	297	ANC Space & Room	226	371	597	ANC space	68	15	83	ANC Space	326	29	355	ANC space	398	50	448	ANC space & room	79	588	667	ANC space	199	111	310
Physical Exam (including weight, assessing GA, blood pressure)	419	224	643	Physical Exam (including weight, assessing GA, blood pressure)	272	53	325	Physical Exam (including weight, assessing GA, _x000D_ blood pressure)	265	366	631	Physical exam (including weight, assessing GA, _x000D_ blood pressure)	84	17	101	Physical Exam (including weight, assessing GA, blood pressure)	415	38	453	Physical exam (including weight, assessing GA, _x000D_ blood pressure)	395	56	451	Physical exam (including weight, assessing GA, blood pressure)	76	633	709	Physical exam (including weight, assessing GA, blood pressure)	203	118	321
Child follow up clinics	403	176	579	Child follow up clinics	244	44	288	Child follow up clinics	221	288	509	Child follow up clinics	67	11	78	Child follow up clinics	383	18	401	Child follow up clinics	312	46	358	Child follow up clinics	75	518	593	Child follow up clinics	186	93	279
Labour and delivery services (with 24 hour shifts)	387	223	610	Labour and delivery services (with 24 hour shifts)	125	51	176	Labour and delivery services (with 24 hour shifts)	190	380	570	Labour and delivery services (with 24 hour shifts)	63	16	79	Labour and delivery services (with 24 hour shifts)	363	36	399	Labour and delivery services (with 24 hour shifts)	88	56	144	Labor and delivery services (with 24 hour shifts)	81	582	663	Labor and delivery services (with 24 hour shifts)	178	117	295
Family Planning services (condoms, hormonal contraceptives)	332	164	496	Family Planning services (condoms, hormonal contraceptives)	223	33	256	Family Planning services (condoms, hormonal contraceptives)	173	239	412	Family planning services (condoms, hormonal contraceptives)	47	12	59	Family Planning services (condoms, hormonal contraceptives)	331	23	354	Family planning services _x000D_ (condoms, hormonal contraceptives)	232	50	282	Family planning services (condoms, hormonal contraceptives)	77	539	616	Family planning services (condoms, hormonal contraceptives)	182	90	272
Maternity Room	401	209	610	Maternity Room	189	49	238	Maternity Room	227	384	611	Maternity delivery room	71	17	88	Maternity Delivery Room	331	36	367	Maternity delivery room	141	55	196	Maternity room	83	602	685	Maternity delivery room	199	117	316
Pharmacy Store	315	154	469	Pharmacy, Store & Dispensary	160	46	206	Pharmacy, Store & Dispensary	185	329	514	pharmacy store	50	12	62	Pharmacy Store	181	26	207	Pharmacy, store	207	40	247	Pharmacy, store & dispensary	65	516	581	Pharmacy store	164	100	264
Laboratory services (onsite or by referral): Hb, Urinalysis	292	191	483	Laboratory services (onsite or by referral): Hb, Urinalysis	136	3	139	Laboratory services (onsite or by referral): Hb, Urinalysis	195	345	540	Laboratory services (onsite or by referral): Hb, urinalysis	50	13	63	Laboratory services (onsite or by referral): Hb, Urinalysis	202	34	236	Laboratory services (onsite or by referral): Hb, urinalysis	137	44	181	Laboratory services (onsite or by referral): Hb, Urinalysis	68	508	576	Laboratory services (onsite or by referral): Hb, urinalysis	190	113	303
Medical Records	265	140	405	Medical records/M&E	146	43	189	Medical records/M&E	139	275	414	Medical records/M&E	31	13	44	Medical records/M&E	128	25	153	Medical records/M&E	123	34	157	Medical records/M&E	68	509	577	Medical records/M&E	168	100	268
Lab Room	277	171	448	Lab Room	141	47	188	Lab Room	112	278	390	Lab Room	55	9	64	Lab Room	134	30	164	Lab room	117	40	157	Lab room	52	422	474	Lab room	176	108	284
Space for Confidential Counselling	359	159	518	Space that can be used for confidential counseling	198	48	246	Space that can be used for confidential counselling	207	347	554	Space that can be used for confidential counselling	53	14	67	Space that can be used for confidential counseling	264	26	290	Space that can be used for confidential counseling	168	36	204	Space that can be used for confidential counseling				Space that can be used for confidential counseling	161	90	251
ANC Room	402	178	580									ANC room	46	16	62	ANC Room	282	28	310	ANC room	346	43	389					ANC room	174	104	278
Referrals for emergency obstetric and new-born care	413	205	618	Referrals for emergency obstetric and newborn care	247	44	291	Referrals for emergency obstetric and new-born care	235	341	576	Referrals for emergency obstetric and new-born care	72	14	86	Referrals for emergency obstetric and newborn care	407	29	436	Referrals for emergency obstetric and new-born care	332	55	387	Referrals for emergency obstetric and newborn care	81	560	641	Referrals for emergency obstetric and newborn care	197	107	304
Immunization services	416	122	538	Immunization services	279	21	300	Immunization services	231	200	431	Immunization services	78	8	86	Immunization services	423	11	434	Immunization services	429	36	465	Immunization services	69	454	523	Immunization services	200	65	265
																				Integrated Management of Childhood Illnesses	386	43	429
TB services (specify which - e.g. DOTS, microscopy)	40	42	82	TB services (specify which - e.g. DOTS, microscopy)	39	14	53	TB services (specify which - e.g. DOTS, microscopy)	56	47	103	TB services (specify which - e.g. DOTS, microscopy)	20	4	24	TB services (specify which - e.g. DOTS, microscopy)	49	7	56					TB services (e.g. DOTS, microscopy)	26	212	238	TB services (p e.g. DOTS, microscopy)	77	39	116
HTC	143	185	301									HIV testing and counselling	35	8	43	HIV testing and counselling	157	24	181	TB services (specify which - e.g. DOTS, microscopy)	108	29	137	SURE-P MCH support	6	49	55	HTC	166	95	261
																				Syndromic treatment of STIs	211	48	259	HCT	63	453	516
																				Treatment of minor ailments	390	54	444
																				HIV testing and counselling	51	25	76
IDENTIFIED STRUCTURE (CAN SPACE BE IDENTIFIED FOR THE FOLLOWING?)				IDENTIFIED STRUCTURE (CAN SPACE BE IDENTIFIED FOR THE FOLLOWING?)				IDENTIFIED STRUCTURE (CAN SPACE BE IDENTIFIED FOR THE FOLLOWING?)				IDENTIFIED STRUCTURE (CAN SPACE BE IDENTIFIED FOR THE FOLLOWING?)				IDENTIFIED STRUCTURE _x000D_ (CAN SPACE BE IDENTIFIED FOR THE FOLLOWING?)				IDENTIFIED STRUCTURE (CAN SPACE BE IDENTIFIED FOR THE FOLLOWING?)				IDENTIFIED STRUCTURE (CAN SPACE BE IDENTIFIED FOR THE FOLLOWING?)				IDENTIFIED STRUCTURE (CAN SPACE BE IDENTIFIED FOR THE FOLLOWING?)
												OPD consulting room	76	17	93	OPD consulting room	318	37	355	OPD consulting room	413	56	469					OPD consulting room	197	118	315
Phlebotomy	16	57	73
												Phlebotomy	22	6	28	Phlebotomy	128	22	150	Phlebotomy	74	19	93					Phlebotomy	112	81	193
				Space for HTC/Adherence counseling	173	39	212	Space for HTC/Adherence counselling	187	329	516													Space for HTC/adherence counseling	67	472	539
Pharmacy Dispensary	22	64	86																					Confidential counseling	75	552	627
HTC Adherence Counselling	334	137	471									Space for HTC/adherence counselling	40	14	54	Pharmacy Dispensary	183	25	208	Pharmacy, dispensary	186	45	231					Pharmacy dispensary	171	108	279
												DOTS clinic	15	3	18	Space for HTC/Adherence counseling	186	23	209	Space for adherence counseling	128	40	168					Space for HTC/adherence counseling	153	85	238
DOTS Clinic	2	10	12									DOTS waiting area	10	3	13	DOTS clinic	70	8	78	DOTS clinic	74	19	93					DOTS clinic	81	20	101
DOTS waiting area	2	9	11													DOTS waiting area	77	8	85	DOTS waiting area	61	19	80					DOTS waiting area	76	20	96
																				TB microscopy	47	16	63
																				Postnatal ward	119	45	164
																				Space for future infrastructure development	184	38	222

## Sheet: A9R523D
FACILITY TYPE
	Public n = 425	Private n = 226	Totaln = 651
SERVICE AVAILABILITY
Physical Exam (including weight, assessing GA, blood pressure)	419	224	643
Laboratory services (onsite or by referral): Hb, Urinalysis	292	191	483
Dispensing of haematinics and IPTp	392	211	603
Labour and delivery services (with 24 hour shifts)	387	223	610
Referrals for emergency obstetric and new-born care	413	205	618
Family Planning services (condoms, hormonal contraceptives)	332	164	496
Immunization services	416	122	538
Child follow up clinics	403	176	579
TB services (specify which - e.g. DOTS, microscopy)	40	42	82
HTC	143	185	301
IDENTIFIED STRUCTURE (CAN SPACE BE IDENTIFIED FOR THE FOLLOWING?)
Lab Room	277	171	448
Phlebotomy	16	57	73
ANC Space	38	102	140
ANC Room	402	178	580
Space for Confidential Counselling	359	159	518
Maternity Room	401	209	610
Pharmacy Store	315	154	469
Pharmacy Dispensary	22	64	86
HTC Adherence Counselling	334	137	471
Medical Records	265	140	405
DOTS Clinic	2	10	12
DOTS waiting area	2	9	11

## Sheet: A9R523F
FACILITY TYPE
	Public facilities n=282	Private n = 53	Totaln = 335
SERVICE AVAILABILITY
Physical Exam (including weight, assessing GA, blood pressure)	272	53	325
Laboratory services (onsite or by referral): Hb, Urinalysis	136	3	139
Dispensing of haematinics and IPTp	270	49	319
Labour and delivery services (with 24 hour shifts)	125	51	176
Referrals for emergency obstetric and newborn care	247	44	291
Family Planning services (condoms, hormonal contraceptives)	223	33	256
Immunization services	279	21	300
Child follow up clinics	244	44	288
TB services (specify which - e.g. DOTS, microscopy)	39	14	53
IDENTIFIED STRUCTURE (CAN SPACE BE IDENTIFIED FOR THE FOLLOWING?)
Lab Room	141	47	188
ANC Space & Room	248	49	297
Space that can be used for confidential counseling	198	48	246
Maternity Room	189	49	238
Pharmacy, Store & Dispensary	160	46	206
Space for HTC/Adherence counseling	173	39	212
Medical records/M&E	146	43	189

## Sheet: A9R5244
FACILITY TYPE
	Public n = 242	Private n = 392	Totaln = 634
SERVICE AVAILABILITY
Physical Exam (including weight, assessing GA, _x000D_ blood pressure)	265	366	631
Laboratory services (onsite or by referral): Hb, Urinalysis	195	345	540
Dispensing of haematinics and IPTp	235	372	607
Labour and delivery services (with 24 hour shifts)	190	380	570
Referrals for emergency obstetric and new-born care	235	341	576
Family Planning services (condoms, hormonal contraceptives)	173	239	412
Immunization services	231	200	431
Child follow up clinics	221	288	509
TB services (specify which - e.g. DOTS, microscopy)	56	47	103
IDENTIFIED STRUCTURE (CAN SPACE BE IDENTIFIED FOR THE FOLLOWING?)
Lab Room	112	278	390
ANC Space & Room	226	371	597
Space that can be used for confidential counselling	207	347	554
Maternity Room	227	384	611
Pharmacy, Store & Dispensary	185	329	514
Space for HTC/Adherence counselling	187	329	516
Medical records/M&E	139	275	414

## Sheet: A9R5246
FACILITY TYPE
	Public n = 84	Private n = 17	Totaln = 101
SERVICE AVAILABILITY
Physical exam (including weight, assessing GA, _x000D_ blood pressure)	84	17	101
Laboratory services (onsite or by referral): Hb, urinalysis	50	13	63
Dispensing of haematinics and IPTp	81	12	93
Labour and delivery services (with 24 hour shifts)	63	16	79
Referrals for emergency obstetric and new-born care	72	14	86
Family planning services (condoms, hormonal contraceptives)	47	12	59
Immunization services	78	8	86
Child follow up clinics	67	11	78
TB services (specify which - e.g. DOTS, microscopy)	20	4	24
HIV testing and counselling	35	8	43
IDENTIFIED STRUCTURE (CAN SPACE BE IDENTIFIED FOR THE FOLLOWING?)
OPD consulting room	76	17	93
Lab Room	55	9	64
Phlebotomy	22	6	28
ANC space	68	15	83
ANC room	46	16	62
Space that can be used for confidential counselling	53	14	67
Maternity delivery room	71	17	88
pharmacy store	50	12	62
Space for HTC/adherence counselling	40	14	54
DOTS clinic	15	3	18
DOTS waiting area	10	3	13
Medical records/M&E	31	13	44

## Sheet: A9R5248
	FACILITY TYPE
	Publicn = 450	Privaten = 38	Totaln =488
Service availability
Physical Exam (including weight, assessing GA, blood pressure)	415	38	453
Laboratory services (onsite or by referral): Hb, Urinalysis	202	34	236
Dispensing of haematinics and IPTp	401	34	435
Labour and delivery services (with 24 hour shifts)	363	36	399
Referrals for emergency obstetric and newborn care	407	29	436
Family Planning services (condoms, hormonal contraceptives)	331	23	354
Immunization services	423	11	434
Child follow up clinics	383	18	401
TB services (specify which - e.g. DOTS, microscopy)	49	7	56
HTC	157	24	181
Identified Structure _x000D_ (Can space be identified for the following?)
OPD consulting room	318	37	355
Lab Room	134	30	164
Phlebotomy	128	22	150
ANC Space	326	29	355
ANC Room	282	28	310
Space that can be used for confidential counseling	264	26	290
Maternity Delivery Room	331	36	367
Pharmacy Store	181	26	207
Pharmacy Dispensary	183	25	208
Space for HTC/Adherence counseling	186	23	209
DOTS clinic	70	8	78
DOTS waiting area	77	8	85
Medical records/M&E	128	25	153

## Sheet: A9R524A
FACILITY TYPE
	Public n = 442	Private n = 57	Totaln = 499
SERVICE AVAILABILITY
Physical exam (including weight, assessing GA, _x000D_ blood pressure)	395	56	451
Laboratory services (onsite or by referral): Hb, urinalysis	137	44	181
Dispensing of haematinics and IPTp	358	57	415
Labour and delivery services (with 24 hour shifts)	88	56	144
Referrals for emergency obstetric and new-born care	332	55	387
Family planning services _x000D_ (condoms, hormonal contraceptives)	232	50	282
Immunization services	429	36	465
Integrated Management of Childhood Illnesses	386	43	429
Child follow up clinics	312	46	358
TB services (specify which - e.g. DOTS, microscopy)	108	29	137
Syndromic treatment of STIs	211	48	259
Treatment of minor ailments	390	54	444
HIV testing and counselling	51	25	76
IDENTIFIED STRUCTURE (CAN SPACE BE IDENTIFIED FOR THE FOLLOWING?)
OPD consulting room	413	56	469
Lab room	117	40	157
Phlebotomy	74	19	93
ANC space	398	50	448
ANC room	346	43	389
Space that can be used for confidential counseling	168	36	204
Maternity delivery room	141	55	196
Pharmacy, store	207	40	247
Pharmacy, dispensary	186	45	231
Space for adherence counseling	128	40	168
DOTS clinic	74	19	93
DOTS waiting area	61	19	80
Medical records/M&E	123	34	157
TB microscopy	47	16	63
Postnatal ward	119	45	164
Space for future infrastructure development	184	38	222

## Sheet: A9R524E
FACILITY TYPE
	Public n = 163	Private n = 978	Totaln = 1141
SERVICE AVAILABILITY
Physical exam (including weight, assessing GA, blood pressure)	76	633	709
Laboratory services (onsite or by referral): Hb, Urinalysis	68	508	576
Dispensing of hematinics and IPTp	77	582	659
Labor and delivery services (with 24 hour shifts)	81	582	663
Referrals for emergency obstetric and newborn care	81	560	641
Family planning services (condoms, hormonal contraceptives)	77	539	616
Immunization services	69	454	523
Child follow up clinics	75	518	593
TB services (e.g. DOTS, microscopy)	26	212	238
SURE-P MCH support	6	49	55
HCT	63	453	516
IDENTIFIED STRUCTURE (CAN SPACE BE IDENTIFIED FOR THE FOLLOWING?)
Lab room	52	422	474
ANC space & room	79	588	667
Space that can be used for confidential counseling
Maternity room	83	602	685
Pharmacy, store & dispensary	65	516	581
Space for HTC/adherence counseling	67	472	539
Medical records/M&E	68	509	577
Confidential counseling	75	552	627

## Sheet: A9R5252
FACILITY OWNERSHIP
	Publicn = 209	Privaten = 118	Totaln = 327
SERVICE AVAILABILITY
Physical exam (including weight, assessing GA, blood pressure)	203	118	321
Laboratory services (onsite or by referral): Hb, urinalysis	190	113	303
Dispensing of haematinics and IPTp	204	117	321
Labor and delivery services (with 24 hour shifts)	178	117	295
Referrals for emergency obstetric and newborn care	197	107	304
Family planning services (condoms, hormonal contraceptives)	182	90	272
Immunization services	200	65	265
Child follow up clinics	186	93	279
TB services (p e.g. DOTS, microscopy)	77	39	116
HTC	166	95	261
IDENTIFIED STRUCTURE (CAN SPACE BE IDENTIFIED FOR THE FOLLOWING?)
OPD consulting room	197	118	315
Lab room	176	108	284
Phlebotomy	112	81	193
ANC space	199	111	310
ANC room	174	104	278
Space that can be used for confidential counseling	161	90	251
Maternity delivery room	199	117	316
Pharmacy store	164	100	264
Pharmacy dispensary	171	108	279
Space for HTC/adherence counseling	153	85	238
DOTS clinic	81	20	101
DOTS waiting area	76	20	96
Medical records/M&E	168	100	268
