# Supplementary material for: Playing the Catch-Up Game: Accelerating the Scale-Up of Prevention of Mother-To-Child Transmission of HIV (PMTCT) Services to Eliminate New Pediatric HIV Infection in Nigeria
Source: PLoS One. 2017 Jan 3;12(1):e0169342. doi: 10.1371/journal.pone.0169342 (PMC5207649; doi:10.1371/journal.pone.0169342)
Supplement: S5 File — Facilities with greater utilization were prioritized for earlier phases of scale-up. This file presents the data in this regard as shown in Fig 5. (XLSX) [file pone.0169342.s005.xlsx]

## Sheet: Planned expansion
8 STATES	OPD attendees	anc attendees	Number of sites	Cumulative number of sites	Cumulative proportion of women attending ANC in sites for scale up
JULY - SEP 2013	507452	60043	312	312	0.0892199		0.0892199	0.102801
OCT - DEC 2013	2219167	505310	1230	1542	0.840076		0.750857	0.405272
JAN - MAR 2014	786620	91737	1015	2557	0.976392		0.136315	0.334432
APR - JUN 2014	136279	15888	478	3035	1		0.0236085	0.157496
State A	Q27_Number_of_OPD_attendees_in_the_last_12_months	Q28_Number_of_ANC_first_attendees_in_the_last_12_months	Number of sites
JULY - SEP 2013	0	0	0
OCT - DEC 2013	220130	106649	201
JAN - MAR 2014	62163	18726	202
APR - JUN 2014	30814	4609	192
State B	Q27_Number_of_OPD_attendees_in_the_last_12_months	Q28_Number_of_ANC_first_attendees_in_the_last_12_months	Number of sites
JULY - SEP 2013	30156	10382	108
OCT - DEC 2013	81306	17505	145											0
JAN - MAR 2014	28065	2150	72
APR - JUN 2014	0	0	0
State C	Q27_Number_of_OPD_attendees_in_the_last_12_months	Q28_Number_of_ANC_first_attendees_in_the_last_12_months	Number of sites
JULY - SEP 2013	0	0	0
OCT - DEC 2013	375730	103698	193
JAN - MAR 2014	118987	22126	194
APR - JUN 2014	83655	7784	192
State D	Q27_Number_of_OPD_attendees_in_the_last_12_months	Q28_Number_of_ANC_first_attendees_in_the_last_12_months	Number of sites
JULY - SEP 2013	0	0	0
OCT - DEC 2013	71113	14837	90
JAN - MAR 2014	0	0	0
APR - JUN 2014	0	0	0
State E	Q27_Number_of_OPD_attendees_in_the_last_12_months	Q28_Number_of_ANC_first_attendees_in_the_last_12_months	Number of sites
JULY - SEP 2013	0	0	0
OCT - DEC 2013	168375	22102	166
JAN - MAR 2014	65458	8501	200
APR - JUN 2014	21810	3495	94
State F	Q27_Number_of_OPD_attendees_in_the_last_12_months	Q28_Number_of_ANC_first_attendees_in_the_last_12_months	Number of sites
JULY - SEP 2013	0	0	0
OCT - DEC 2013	362553	142892	115
JAN - MAR 2014	202374	30492	116
APR - JUN 2014	0	0	0
State G	Q27_Number_of_OPD_attendees_in_the_last_12_months	Q28_Number_of_ANC_first_attendees_in_the_last_12_months	Number of sites
JULY - SEP 2013	474254	45172	118
OCT - DEC 2013	380185	64716	200
JAN - MAR 2014	242829	8024	163
APR - JUN 2014	0	0	0
State H	Q27_Number_of_OPD_attendees_in_the_last_12_months	Q28_Number_of_ANC_first_attendees_in_the_last_12_months	Number of sites
JULY - SEP 2013	3042	4489	86
OCT - DEC 2013	559775	32911	120
JAN - MAR 2014	66744	1718	68
APR - JUN 2014	0	0	0

## Sheet: A9R522A
State A	Q27_Number_of_OPD_attendees_in_the_last_12_months	Q28_Number_of_ANC_first_attendees_in_the_last_12_months	Number of sites
JULY - SEP 2013	0	0	0
OCT - DEC 2013	220130	106649	201
JAN - MAR 2014	62163	18726	202
APR - JUN 2014	30814	4609	192

## Sheet: A9R522C
State B	Q27_Number_of_OPD_attendees_in_the_last_12_months	Q28_Number_of_ANC_first_attendees_in_the_last_12_months	Number of sites
JULY - SEP 2013	30156	10382	108
OCT - DEC 2013	81306	17505	145
JAN - MAR 2014	28065	2150	72
APR - JUN 2014	0	0	0

## Sheet: A9R522E
State C	Q27_Number_of_OPD_attendees_in_the_last_12_months	Q28_Number_of_ANC_first_attendees_in_the_last_12_months	Number of sites
JULY - SEP 2013	0	0	0
OCT - DEC 2013	375730	103698	193
JAN - MAR 2014	118987	22126	194
APR - JUN 2014	83655	7784	192

## Sheet: A9R5230
State D	Q27_Number_of_OPD_attendees_in_the_last_12_months	Q28_Number_of_ANC_first_attendees_in_the_last_12_months	Number of sites
JULY - SEP 2013	0	0	0
OCT - DEC 2013	71113	14837	90
JAN - MAR 2014	0	0	0
APR - JUN 2014	0	0	0

## Sheet: A9R5232
State E	Q27_Number_of_OPD_attendees_in_the_last_12_months	Q28_Number_of_ANC_first_attendees_in_the_last_12_months	Number of sites
JULY - SEP 2013	0	0	0
OCT - DEC 2013	168375	22102	166
JAN - MAR 2014	65458	8501	200
APR - JUN 2014	21810	3495	94

## Sheet: A9R5234_22
State F	Q27_Number_of_OPD_attendees_in_the_last_12_months	Q28_Number_of_ANC_first_attendees_in_the_last_12_months	Number of sites
JULY - SEP 2013	0	0	0
OCT - DEC 2013	362553	142892	115
JAN - MAR 2014	202374	30492	116
APR - JUN 2014	0	0	0

## Sheet: A9R5236_10
State G	Q27_Number_of_OPD_attendees_in_the_last_12_months	Q28_Number_of_ANC_first_attendees_in_the_last_12_months	Number of sites
JULY - SEP 2013	474254	45172	118
OCT - DEC 2013	380185	64716	200
JAN - MAR 2014	242829	8024	163
APR - JUN 2014	0	0	0

## Sheet: A9R5238
State H	Q27_Number_of_OPD_attendees_in_the_last_12_months	Q28_Number_of_ANC_first_attendees_in_the_last_12_months	Number of sites
JULY - SEP 2013	3042	4489	86
OCT - DEC 2013	559775	32911	120
JAN - MAR 2014	66744	1718	68
APR - JUN 2014	0	0	0
